# Supplementary material for: COVID-19 Vaccination Reduces Lower Limb Amputation Rates and Mortality Rate in Patients with Pre-Existing Peripheral Vascular Disease Based on TriNetX Database
Source: Vaccines (Basel). 2025 Sep 12;13(9):969. doi: 10.3390/vaccines13090969 (PMC12474159; doi:10.3390/vaccines13090969)
Supplement: Supplementary file 1 [file vaccines-13-00969-s001.zip]

Archive with 1 entries (1 files):
- vaccines-3816806-supplementary.pdf
